# Supplementary material for: Functional Living Skills: A Non-Immersive Virtual Reality Training for Individuals with Major Neurocognitive Disorders
Source: Sensors (Basel). 2021 Aug 26;21(17):5751. doi: 10.3390/s21175751 (PMC8433763; doi:10.3390/s21175751)
Supplement: Supplementary file 1 [file sensors-21-05751-s001.zip]

Archive with 1 entries (1 files):
- sensors-1286082-supplementary.pdf
